# Supplementary material for: Solvent Effects on the Selectivity of Ambimodal Dipolar/Diels–Alder Cycloadditions: A Study Using Explicit Solvation Models
Source: Chemphyschem. 2025 Oct 1;26(22):e202500494. doi: 10.1002/cphc.202500494 (PMC12640666; doi:10.1002/cphc.202500494)
Supplement: Supplementary file 1 — Supplementary Material [file CPHC-26-e202500494-s001.zip]

Archive with 2 entries (2 files):
- 3_Additional_code.zip
- cphc.202500494-sup-0001-supdata.pdf
